# Supplementary material for: Progressive Retinal Vascular and Neuronal Degeneration in BXD32 Mice: A Model for Age-Dependent Neurovascular Pathology
Source: Int J Mol Sci. 2025 Sep 23;26(19):9289. doi: 10.3390/ijms26199289 (PMC12525183; doi:10.3390/ijms26199289)
Supplement: Supplementary file 1 [file ijms-26-09289-s001.zip]

Archive with 1 entries (1 files):
- ijms-3822889-supplementary.pdf
